# Supplementary material for: Long-Term Adherence to Benralizumab and Sustained Clinical Benefits in Patients with Severe Eosinophilic Asthma: Insights from GALERNA, a Retrospective Real-World Study in Spain
Source: J Clin Med. 2026 Jun 12;15(12):4564. doi: 10.3390/jcm15124564 (PMC13301468; doi:10.3390/jcm15124564)
Supplement: Supplementary file 1 [file jcm-15-04564-s001.zip]

Archive with 1 entries (1 files):
- jcm-4350170-supplementary.pdf
